# Supplementary material for: Urban climate–NCD syndemics in LMICs: a transdisciplinary framework for Health action
Source: Glob Health Action. 2026 Apr 22;19(1):2650971. doi: 10.1080/16549716.2026.2650971 (PMC13104006; doi:10.1080/16549716.2026.2650971)
Supplement: Supplementary file 3 _DataExtraction_excel.xlsx [file ZGHA_A_2650971_SM7267.xlsx]

## Sheet: Comparative table
Site	workshop title (original language)	workshop title (english)	date of workshop	N of attendees(stakeholders)	N of team members	Objectives of the workshop	Additional variables listed by stakeholders	Other data sources, studies, and tools suggested	Remarks on the plenary discussion:	Most impactful event(s) listed	Degrading effects of the event(s)	Positive effects of the event(s)	Resilience strategies to the event (s)	Actors involved in these strategies	Community Engagement Strategies listed by participants	Interesting quotes
Brazil, Belo Horizonte	Risco e Resiliência Frente às Mudanças Climáticas: Mapeando Experiências em Belo Horizonte	Risk and Resilience to Climate Change: Mapping Experiences in Belo Horizonte	March 15th 2023	26	11	common objectives of WP1 consultations	Sidewalks Time Assistance programs Age groups Oriented practices in the use of spaces Perception of comfort Gender Accessibility Weather alerts Surroundings Mobility Air humidity Unified Health System (SUS) City Gyms Lighting Topography Movement Climate Refuges Bikeability Visibility Mixed uses of space Vegetation Security Traffic violence	● ‘Map of Opportunities’ - Available at https://www.ipea.gov.br/acessooportunidades/mapa/. ● ‘Al colegio en bici’, initiative in Bogotá. ● See NETWORK/CARTOGRAPHY/CONSTELLATION for the organization of social actors: research, professional performance, nurseries of citizen initiatives, 'Update Politics' (https://www.institutoupdate.org.br/), 'Personal Brain' (https://www.thebrain.com/), for a summ…	• Interaction between the urbanization process and climate change intensifying the vulnerabilities of the urban environment. • Urban contexts that promote or do not healthy eating and physical activity. • Causes of causes of NCDs. • Differentiation between social and built context. • The variable of time being subject to housework and care work/responsibilities. • Importance of multisectoral acti…	heavy rainfalls in 2020 and their consequences, such as floods and landslides	● Deaths due to floods and landslides. ● Destruction of roads, businesses, and daily activities. ● Psychosocial illnesses, desolation, sadness. ● Reduced mobility. ● Increase in cases of waterborne diseases, leptospirosis, and vector disease such as dengue. ● Impact on agriculture, with a reduction in the quantity and quality of food and, consequently, an increase in prices, impacting municipal a…	● Start a discussion on the benefits and harms of plugging rivers. ● Assembling of the ‘Grupo Executivo de Áreas de Risco’ (GEAR). ● Motivation for urbanization projects for villages and slums. ● Belo Horizonte municipality actions: pedagogical, preventive monitoring. ● Improving the performance of Civil Defense, incentives, and plans. ● Perfecting protocols for emergencies (for example: opening …	● Urban planning education in schools by the municipality. ● Organized civil society proposed “10 PROPOSALS TO DEAL WITH FLOODS IN BH: How to make the waters generate well-being instead of tragedies?” (Available at: https://manuelzao.ufmg.br/wp-content/uploads/2020/02/10-propostas-texto-final-web.pdf). ● Infrastructure works and mobilization of resources for adaptation and retention networks. ● G…	Civil society, City Hall bodies, inspection institutes, participatory government instances, university/academies, social movements, community associations, organized civil society, Risk and Disaster Management Group, social assistance bodies, and communication (various media)	● Articulation with the Health Commission of the Legislative instances. ● Disclosure of information and ongoing communication between meetings. ● An email with periodic updates on meeting topics and escalations. ● Online presentations on specific topics. ● Share data results and the GDAR-OSUBH project's next steps.	• “For the rich, resilience is accompanied by economic power, resilience for the poor resilience comes from the shared experience of the event and from community support.” • “The workshop was powerful in the sense of bringing together different visions and boosting public policies”. • “Updating what you already knew and getting to know new practices”. • “I will take the discussion home and to my …
Nigeria, Lagos			June 06, 2022	24 stakeholders (NGOs, Academia, Policy makers, technical specialists, Business owners, Civil society members)	6 Research assistants, 6 GDAR members	common objectives of WP1 consultations	Presence of recreational activity Agricultural practices Food logistics Food handling Wild fires Drought Sea level rise Land degradation Fresh water depletion	-	-	Air pollution Flooding Drought Urban heat Sea level rise Land degradation Fresh water resource depletion	-It has a direct impact on the health of the citizens as well as the climate -It affects food production, livelihood, displacement of people and causes loss of aquatic animals -It affects food production and livelihoods of farmers -It leads to illness, rise in NCDs and dehydration -It contributes to flooding, erosion, etc. -Land degradation affects the quality of land available to cater to the gr…	-	-	Ministry of Education Lagos Ministry of sport commission Lagos Ministry of local government and community affairs Lagos Resilience Office (LASRO) Ministry of Environment United Nations Office on Sport for Development and Peace (UNOSOP) i-Fitness Telecommunication companies (MTN, Airtel, Globacom) Nestle Nigeria Access Bank Cadbury Nigeria Health educators LCDA Community Development Association Sp…	Co-designing of research agenda Research dissemination Support data collection / capacity building activities Knowledge sharing/support in the area of buying interest of community members Support data collection /capacity building activities Receive training and capacity building activities Focus group discussion Knowledge sharing Email	-for GDARSpaces project to be impactful, the research team will need to consider the ideas of the invited stakeholders and when reconvening them for the next stakeholder workshop, it would be good to see that the team actually incorporated their ideas into the project. Hence, consistent communication with stakeholders is key here. -the team needs to find a much better way to engage policy makers.…
Camerooun, Yaoundé			6th July 2022	38	7	Identify and validate variables that link environment and climate change to health Identify sources where data on these variables can be collected Identify and rank key climate change events (last 10 years) Identify key local actors across sectors that are critical to respond to climate events Identify community engagement strategies used to respond to climate events Provide feedback on existing …	Purchasing power Production of organic products Food Quality Food Labeling Food transportation and storage Food security and storage Food supply chain Food production chain Food quality/cost ratio Inflation of food products Expiring dates of food products Sustainability and competitiveness of food products Use of chemical fertilizers Use Pesticides Use of insecticides Presence of first aid at PA …	-	-	-Flooding -Landslide -Droughts -Air pollution -Urban Heat Island	-Disruption of food supply chain -Inaccessibility of physical activity(PA) spaces -Water shortage -Affects lifestyle -Cause of death -Destruction of goods -Impassable roads -Erosion -Building in swampy areas -Deforestation of hill sides -Destruction of plantations/green vegetation -Delay in harvesting season -Power outage -Bad air quality -Disruption in the quality of life -Inaccessibility of foo…	-	-	Ministry of Education Lagos Ministry of sport commission Lagos Ministry of local government and community affairs Lagos Resilience Office (LASRO) Ministry of Environment United Nations Office on Sport for Development and Peace (UNOSOP) i-Fitness Telecommunication companies (MTN, Airtel, Globacom) Nestle Nigeria Access Bank Cadbury Nigeria Health educators LCDA Community Development Association Sp…	data in the table: https://docs.google.com/document/d/18_ha8AVa6lKoMVffoVWiGH0s-bQto6HN/edit?usp=sharing&ouid=103612178766906979456&rtpof=true&sd=true	ToC: “This study is important because it will contribute, through its results, to improving people’s understanding of the importance of physical activity to prevent NCDs. It will be important to provide more preworkshop materials so that we can enrich our arguments, and contribute meaningfully.”(NF-SC1-Yde 06/07/22) “I am excited to be present and to be associated with this important project. Thi…
Jamaica, Kingston			November 1, 2022	18	7	- Syndemic Variables (Climate, Physical Activity and Food Environment Study Variables) relevant to Kingston - Key Actors (local policy, commercial and community) in Syndemic Risks and Response - Community Engagement and Involvement Strategies - Pathways to impact based on the Theory of Change	Mental Health Stress Income Alcohol Consumption Poverty Level Drought Food Storage Access Food in Schools Noise Pollution Advertisements in Schools Violence Level of Security/Crime Crime GM Foods Food Distribution Vulnerable Groups Agriculture Practices Food Imports Production Zones Supportive Spaces for Breastfeeding Access to Water Heavy Rainfall Access to Transport Cost of Food	-	The case study used to provide a prototype climate change event which impacted Jamaicans’ diets and levels of physical activity was the impact of Hurricane Ivan in September 2004. This hurricane left the Palisadoes road in disrepair, blocking access to the Norman Manley International Airport airport. The implications on diet and physical activity of Jamaicans based on the event were discussed the…	Hydrometeorological events (tropical storms, floods, landslides) and drought	With individuals staying in shelters, diets would be affected. There would be loss of property such as refrigerators which could store proper food Accessibility to fresh food would be affected based on limited transportation. There would be reduced mobility due to flooding There would be an adve Affected livelihoods Placed pressure on hospitals Severe restrictions of access to food Reduced sanita…	-	-	Agro-Investment Corporation The Broadcasting Commission CARICOM Private Sector Organisation Jamaica Manufacturers and Exporters Association National People’s Cooperative Bank Petrojam Recycling Partners of Jamaica The Private Sector Organisation of Jamaica Trade Winds Water Bottling companies Water Trucking companies Churches Environmental Foundation of Jamaica Food for the Poor GEF Small Grants …	Specific marketing tools, community centres, rural sociologist Surveys Social Media Meetings Social Events Town Hall meetings with individual groups. Community Fair Field sessions Social Media Ensure that rural communities are fully engaged Sponsored Events, Publicity Tax Break, Sponsored Events Out Reach Plastic Bottle drive Sponsored Events Recycling incentives competitions Face-to-face consult…	-Importance: Explores the well needed topic of the linkage between climate change and NCDs, which could improve the lives of many vulnerable groups and communities. This could reduce the need for expenditures on avoidable health conditions and reduce pressures on the healthcare system. -The workshop was very engaging and informative. However the instructions need to be clear both verbal and on pa…
South Africa, Cape Town			July 13, 2022	19	9	- Identify stakeholder priorities. - Identify priority urbanisation and climate change hazards. - Identify key actors in syndemic risks and response. - Co-design community engagement and involvement strategy and pathways to impact.	Physical activity and built environment. - Personal safety - Vandalism of public community spaces- recreational spaces Food environment - The proportion of the household budget spent on food - School food environments - Corporate food environments - Agriculture industry (including livestock) - Wholesale - Health and safety - Food prices - Food manufacturing and industry (many sub-categories) - Co…	Physical activity and built environment. City of Cape Town, Census data, Geographic information system (GIS) Community groups, Sports clubs, Speed indicator devices (SIDs), Traffic services, Accident data, Traffic records, google maps,GIS data, GIS data, City of Cape Town, Recreation and parks, Environmental Health department. Solid waste and waste management, City of Cape Town Food environment T…		Food environment group Flooding (impact on infrastructure and food security) Droughts Heat gain Physical activity and built environment group Flooding Droughts: Heat waves Fires (severity of fires) Climate change breakout group Day zero (Drought) Heat waves and urban fires Winter storm and Sea level ris	You can access via link			- Industry and commercial actors: Commercial fitness, local businesses - Agriculture and manufacturing : local and small scale farmers - Provincial and national governments sectors - NGOs and Community service initiatives (CSI) e.g Open streets, Community neighbourhood watch for safety, Sweetlife, friends of the park, community leaders - Local policy actors: Department of Education; Department of…	- Start from the ground up, i.e., often policies are aimed at the top and ignore people on the ground. - Understand the culture of change (reconstruction of the cultural concept of the society) in a way that promotes what we are hoping to achieve (prevent non-communicable diseases (NCDs) related to food and physical activity in urban settings to promote well-being) - The need to have conversation…	- There is a disconnect at local level and at policy level in the way that programs are implemented - The current disconnect between policy makers, researchers, and communities must be bridged, and thus going forward there is the need for greater inclusivity and co-creation in terms of programs that are geared towards helping people.
Johannesburg			July 21, 2022	17	8	To identify stakeholder priorities that will inform development of interventions and policies that support healthy diets, physical activity, and population wellbeing, equally accessible by all urban residents. To identify priority urbanisation and climate change hazards To identify key actors in syndemic risks and response To co-design community engagement and involvement strategy and pathways to…	- Meat eating culture - Culture of eating - Price of food - Oil Spillage (linked with pollution) - Water contamination (linked with pollution) - Waste management (linked with pollution) - Water Wastage (linked with pollution) - Power lighting instead of natural light - Chemical Spills into drainage systems - Dumping from manufacturing - Climate change impact on animals and increase in disease - F…	Climate - - SAMRC / NIOH (Occupational health) /SA -Weather service - Centre for Climate Change, Wits University (Tshemelong building) - GIS Department - CSIR – they pursue impact through nine clusters, of which several are relevant: Smart Mobility cluster, Smart Places cluster Advanced Food & Agriculture cluster GCRO - HEALA - Provincial environmental reports Physical Activity and the built envi…		Air pollution, rain, flood, urban heat islands, high meat consumption, Additional variables: Fires at the Charlotte Maxeke Johannesburg Academic Hospital Hail Drought Taxi violence as a result of degradation of roads Xenophobia Oil Spillage Chemical Spills	Climate change event Lack of ventilation within the home: Gas emissions from motor vehicles Burning of garbage, tyres, clothes Creates reluctance for people to exercise outside Burning of tyres on the streets also contributes to land pollution Thunderstorms cause damage to property Persistent rain prevents people going outside, accessing food, physical activity Poor drainage systems cause disrupt…				- Deal with conflicting priorities and political parties’ priority areas Identify and address conflicting priorities Somewhat feasible – difficult to deal with especially in the context of upcoming elections and politicking Pure funder-driven research is not okay and needs to be avoided Ensure research is not just funder-driven but responds to real needs Feasible Deal with resistance and reluctan…
Kenya	“Addressing systemic drivers of diet and activity-related-NCDs in the context of urbanisation and climate change		August 02, 2022	28 stakeholders (NGOs, Academia, Policy makers, Civil society members	5 members of the KEMRI team, 1 member from UN-HABITAT and 6 KEMRI Administrative support members	- Identify stakeholder priorities. - Identify priority urbanisation and climate change hazards. - Identify key actors in syndemic risks and response. - Co-design community engagement and involvement strategy and pathways to impact.			The research will enhance multidisciplinary collaboration between the different partners (Academia) This research is different... We usually try to find out the “direct” causes of the diseases so that we can “close the tap” (Public Health Researcher) A better understanding of the link between urbanization, climate change, food trade and NCDs will help to promote the promotion and sale of healthy …		Damage, suffering, diseases, deaths, starvation, food insecurity, reduced or lack of physical activity, displacements, respiratory diseases, lack of energy for PA, damaged infrastructure, limited food varieties, restrained mobility, impact on agricultural productivity, washed away homes, limited food reserves, disrupted livelihoods, loss of human and animal livess		Group 1: Response to floods Moved to higher grounds (evacuation centres) Built dykes. Requested assistance from the government and other agencies. Community sensitization by Community health volunteers (CHVs) Recommendations for long-term adaptation Need to construct and maintain good infrastructure, including, roads, bridges, buildings, and dykes. Invest in early warning systems. Diversify farmi…	Community representatives, such as farmers, food retailers or community leaders Representatives from the transport system Youth representatives Representatives from city management and urban planning Representatives of the media Representatives of the faith-based organization	Areas of possible engagement that were suggested by the stakeholders include: awareness creation, support in data collection, knowledge sharing on healthy eating and active lifestyles, promotion of road safety, promotion of urban agriculture and other novel farming technologies. The different ways that the stakeholders would like to be engaged including: face-to-face meetings, focus group discuss…	Many of the stakeholders asked the research team to organise smaller informal meetings in the interim to discuss aspects of the study instead of waiting for a full year to the next Consultation workshop to meet again. This was meant to “keep the dialogue hot”.

## Sheet: Health Impacts of Climate Chang
Site	Degrading effects of the event(s)	Health impacts, per site	themes	Health impacts per category (assembling all sites)	Text for paper
Brazil, Belo Horizonte	● Deaths due to floods and landslides. ● Destruction of roads, businesses, and daily activities. ● Psychosocial illnesses, desolation, sadness. ● Reduced mobility. ● Increase in cases of waterborne diseases, leptospirosis, and vector disease such as dengue. ● Impact on agriculture, with a reduction in the quantity and quality of food and, consequently, an increase in prices, impacting municipal a…	● Deaths due to floods and landslides. ● Psychosocial illnesses, desolation, sadness. ● Increase in cases of waterborne diseases, leptospirosis, and vector disease such as dengue. ● Impact on agriculture, with a reduction in the quantity and quality of food and, consequently, an increase in prices, impacting food security and soveraignity ● Health consequences of pollution (water and air)	Deaths	Deaths due to floods, landslides; heat-related mortality, washed away homes, disrupted livelihoods, loss of human and animal livess (ground and water animals)	Deaths due to floods, landslides, house collapsing, heat-related mortality, loss of animal lives (ground and water animals)
Nigeria, Lagos	-It has a direct impact on the health of the citizens as well as the climate -It affects food production, livelihood, displacement of people and causes loss of aquatic animals -It affects food production and livelihoods of farmers -It leads to illness, rise in NCDs and dehydration -It contributes to flooding, erosion, etc. -Land degradation affects the quality of land available to cater to the gr…	-Land and degradation and underground water pollution and/or salt contamination, compromisig water for irrigation - that affects food production, cater, leadind to the use of untreated waste water, leaving people vulnerable to unhealthy diets, malnutrition, disease, forced migration, cultural damage, and even war. At its worst, land degradation can result in the desertification or abandonment of …	Mental Health	Psychosocial illnesses, desolation, sadness. -It affects human comfort -It affects mental health and influences disease outbreak -Disruption in the quality of life - suffering	Psychosocial illnesses, desolation, sadness. Disruption in the quality of life, causing suffering and discomfort
Camerooun, Yaoundé	-Disruption of food supply chain -Inaccessibility of physical activity(PA) spaces -Water shortage -Affects lifestyle -Cause of death -Destruction of goods -Impassable roads -Erosion -Building in swampy areas -Deforestation of hill sides -Destruction of plantations/green vegetation -Delay in harvesting season -Power outage -Bad air quality -Disruption in the quality of life -Inaccessibility of foo…	-Disruption of food supply chain, Inaccessibility of food products, Destruction of farms, Increase unhealthy food outlets, Scarcity of necessity goods, leading to Food insecurity -Affects lifestyle: Inaccessibility of physical activity(PA) spaces -Water shortage -Cause of death of victims of disaster -Delay in harvesting season -Bad air quality causing respiratory diseases -Disruption in the qual…	waterborne diseases	● waterborne diseases, leptospirosis, and vector disease such as dengue. dehydration; -- -Water shortage, Lack of potable water	Waterborne diseases, such as leptospirosis, and vector trasmitted diseases such as dengue. Water shortage, with lack of potable water, causing use of bad quality/contaminated water, leading to dhiarreha and dehydration
Jamaica, Kingston	With individuals staying in shelters, diets would be affected. There would be loss of property such as refrigerators which could store proper food Accessibility to fresh food would be affected based on limited transportation. There would be reduced mobility due to flooding There would be an adve Affected livelihoods Placed pressure on hospitals Severe restrictions of access to food Reduced sanita…	-Disrupts the food chain, Agricultural shortage, leading to restrictions of access to food, individuals staying in shelters, diets would be affected, difficulties in store proper food, accessibility to fresh food, Limited access to healthy food, also because of limited transportation - leading to impacts in food security, Malnutrition/Undernutrition -pressure on hospitals - Reduced sanitation - D…	Food environment impacts	● Impact on agriculture, with a reduction in the quantity and quality of food and, consequently, an increase in prices, impacting food security and soveraignity -Land and degradation and underground water pollution and/or salt contamination, compromisig water for irrigation - that affects food production, cater, leadind to the use of untreated waste water, leaving people vulnerable to unhealthy d…	Land and degradation,Food gardens get flooded, delay in harvesting season, underground water pollution and/or salt contamination, compromisig water for irrigation - that affects food production, cater, with impact on agriculture, what, togetehr with difficult transportation, breaks food suply chains, reducting the quantity and quality of food, increasing food prices and, consequently, an increase…
South Africa, Cape Town	Drought and flood negatively impact on food production and aesthetics for PA Drought and flood disrupt the food supply chain Wildfire impacts on air quality which can impact on outdoor activity Heat waves impacts on crop production, food quality it becomes too hot to exercise Drought reduces physical activity in schools and in the sports industry as there is not enough water to drink and water th…	- food production and aesthetics for PA - disrupt the food supply chain -Wildfire impacts on air quality which can impact on outdoor activity - crop production, food quality it becomes too hot to exercise -reduces physical activity in schools and in the sports industry as there is not enough water to drink and water the fields. -displacement of farm workers and land use, impact on food prices -ri…	Pollution	● Health consequences of pollution (water, soil and air) -Contamination of air (waste burn), food and unpleasant smell, smoke and air pollution in the neighbourhood; - Reduced water safety, decreased access to water and poor quality drinking water, leading to increase in food-borne illnesses, Diarrhoeal disease - FFP (High Salt) -Wildfire impacts on air quality which can impact on outdoor activit…	-Contamination of air because of motorized vehicles and waste burn causing unpleasant smell, smoke and air pollution in the neighbourhood; - Contamination of water reducing water safety, decreased access to water and poor quality drinking water, leading to increase in diarrhoeal disease - FFP (High Salt) (??) -Wildfire impacts on air quality which can impact on outdoor activity
Johannesburg	Climate change event Lack of ventilation within the home: Gas emissions from motor vehicles Burning of garbage, tyres, clothes Creates reluctance for people to exercise outside Burning of tyres on the streets also contributes to land pollution Thunderstorms cause damage to property Persistent rain prevents people going outside, accessing food, physical activity Poor drainage systems cause disrupt…	- Lack of ventilation within the home, air pollution from cars and burning of garbage - Heavy vehicles contribute to emissions; diesel is not regulated properly, and many vehicles smoke excessively - Air and land pollution create reluctance for people to exercise outside - prevents people going outside, accessing food, physical activity - Damaged infrastructure includes shops where people buy foo…	NCDs	Diverse, NCDs; dehydration,exhaustion, respiratory problems, headaches, heat stroke and heat cramps. - Increased respiratory illnesses - Affects physical health	Diverse NCDs. Some mentioned were dehydration, exhaustion, respiratory problems, headaches, heat stroke and heat cramps, increased respiratory illnesses, waste burn that releases cancer-related emissions, and physical health in general
Kenya	Damage, suffering, diseases, deaths, starvation, food insecurity, reduced or lack of physical activity, displacements, respiratory diseases, lack of energy for PA, damaged infrastructure, limited food varieties, restrained mobility, impact on agricultural productivity, washed away homes, limited food reserves, disrupted livelihoods, loss of human and animal livess	Suffering, diseases, deaths, starvation, food insecurity, reduced or lack of physical activity, displacements, respiratory diseases, lack of energy for PA, damaged infrastructure, limited food varieties, restrained mobility, impact on agricultural productivity, washed away homes, limited food reserves, disrupted livelihoods, loss of human and animal livess	Physical Activity	-Affects lifestyle: Inaccessibility of physical activity(PA) spaces - Reduced physical activity, outdoor activities and well-being - aesthetics for PA -reduces physical activity in schools and in the sports industry as there is not enough water to drink and water the fields. - it becomes too hot to exercise - reduced or lack of physical activity, lack of energy for PA, damaged infrastructure, res…	-Affects lifestyle: it becomes too hot to exercise, lack of energy for PA, decreasing well-being - Inaccessibility of physical activity(PA) spaces, damaged infrastructures, discouraging physical activity, outdoor activities and worsen build environement aesthetics for PA - Air and land pollution create reluctance for people to exercise outside -Reduces physical activity in schools and in the spor…
			OTHER	poor air flow, Lack of ventilation within the home -pressure on hospitals - Reduced sanitation - Disrupts breastfeeding - kids cannot play outside. - Air and land pollution create reluctance for people to exercise outside - prevents people going outside, accessing food, physical activity, - displacements, whased away homes	- Indoor poor air flow, or lack of ventilation within the home -pressure on hospitals - Reduced sanitation - Disrupts breastfeeding - kids cannot play outside.

## Sheet: Cape Town 
Site	workshop title (original language)	workshop title (english)	date of workshop	N of attendees ( stakeholders)	N of team members	Objectives of the workshop	Additional variables listed by stakeholders	Other other data sources, studies, and tools suggested	Remarks on the plenary discussion:	Most impactful event(s) listed	Degrading effects of the event(s)	Positive effects of the event(s)	Resilience strategies to the event (s)	Actors involved in these strategies	Community Engagement Strategies listed by participants	Interesting quotes
Cape Town			July 13	19	9	- Identify stakeholder priorities. - Identify priority urbanisation and climate change hazards. - Identify key actors in syndemic risks and response. - Co-design community engagement and involvement strategy and pathways to impact.	Physical activity and built environment. - Personal safety - Vandalism of public community spaces- recreational spaces Food environment - The proportion of the household budget spent on food - School food environments - Corporate food environments - Agriculture industry (including livestock) - Wholesale - Health and safety - Food prices - Food manufacturing and industry (many sub-categories) - Co…	Physical activity and built environment. City of Cape Town, Census data, Geographic information system (GIS) Community groups, Sports clubs, Speed indicator devices (SIDs), Traffic services, Accident data, Traffic records, google maps,GIS data, GIS data, City of Cape Town, Recreation and parks, Environmental Health department. Solid waste and waste management, City of Cape Town Food environment T…		Food environment group Flooding (impact on infrastructure and food security) Droughts Heat gain Physical activity and built environment group Flooding Droughts: Heat waves Fires (severity of fires) Climate change breakout group Day zero (Drought) Heat waves and urban fires Winter storm and Sea level ris	You can access via link			- Industry and commercial actors: Commercial fitness, local businesses - Agriculture and manufacturing : local and small scale farmers - Provincial and national governments sectors - NGOs and Community service initiatives (CSI) e.g Open streets, Community neighbourhood watch for safety, Sweetlife, friends of the park, community leaders - Local policy actors: Department of Education; Department of…	- Start from the ground up, i.e., often policies are aimed at the top and ignore people on the ground. - Understand the culture of change (reconstruction of the cultural concept of the society) in a way that promotes what we are hoping to achieve (prevent non-communicable diseases (NCDs) related to food and physical activity in urban settings to promote well-being) - The need to have conversation…	- There is a disconnect at local level and at policy level in the way that programs are implemented - The current disconnect between policy makers, researchers, and communities must be bridged, and thus going forward there is the need for greater inclusivity and co-creation in terms of programs that are geared towards helping people.
